# Supplementary material for: Aging Gut-Brain Interactions: Pro-Inflammatory Gut Bacteria Are Elevated in Fecal Samples from Individuals Living with Alzheimer’s Dementia
Source: Geriatrics (Basel). 2025 Mar 7;10(2):37. doi: 10.3390/geriatrics10020037 (PMC11932241; doi:10.3390/geriatrics10020037)
Supplement: Supplementary file 1 [file geriatrics-10-00037-s001.zip]

Archive with 1 entries (1 files):
- geriatrics-3372472-SI.pdf
